# Supplementary material for: Antitrypanosomal Activity of 1,2,3-Triazole-Based Hybrids Evaluated Using In Vitro Preclinical Translational Models
Source: Biology (Basel). 2023 Sep 8;12(9):1222. doi: 10.3390/biology12091222 (PMC10525445; doi:10.3390/biology12091222)
Supplement: Supplementary file 1 [file biology-12-01222-s001.zip]

Archive with 1 entries (1 files):
- biology-2467495-supplementary.pdf
